# Supplementary material for: Elevated PRDM13 Disrupts Photoreceptor Function and Survival in the Mammalian Retina
Source: Invest Ophthalmol Vis Sci. 2025 Aug 18;66(11):38. doi: 10.1167/iovs.66.11.38 (PMC12366859; doi:10.1167/iovs.66.11.38)
Supplement: Supplement 3 [file iovs-66-11-38_s003.xlsx]

## Sheet: Figure 1B
Unpaired t-test							Unpaired t-test							Unpaired t-test							Unpaired t-test
Table Analyzed	hPRDM13 qPCR Nov24_RE						Table Analyzed	hPRDM13 qPCR Nov24_RE						Table Analyzed	hPRDM13 qPCR Nov24_RE						Table Analyzed	hPRDM13 qPCR Nov24_RE
Column B	PRDM13-OE - No Dox						Column D	PRDM13-OE - 1 Day Dox						Column H	PRDM13-OE - 6 Day Dox						Column J	PRDM13-OE - 10 Day Dox
vs.	vs.						vs.	vs.						vs.	vs.						vs.	vs.
Column A	WT- No Dox						Column C	WT - 1 Day Dox						Column G	WT - 6 Day Dox						Column I	WT - 10 Day Dox
Unpaired t test							Unpaired t test							Unpaired t test							Unpaired t test
P value	0.0037						P value	0.0006						P value	0.0481						P value	0.0028
P value summary	**						P value summary	***						P value summary	*						P value summary	**
Significantly different (P < 0.05)?	Yes						Significantly different (P < 0.05)?	Yes						Significantly different (P < 0.05)?	Yes						Significantly different (P < 0.05)?	Yes
One- or two-tailed P value?	Two-tailed						One- or two-tailed P value?	Two-tailed						One- or two-tailed P value?	Two-tailed						One- or two-tailed P value?	Two-tailed
t	df	t=6.065	df=4				t	df	t=10.03	df=4				t	df	t=2.815	df=4				t	df	t=6.556	df=4
How big is the difference?							How big is the difference?							How big is the difference?							How big is the difference?
Mean of column A	0.0001731						Mean of column C	0.0002603						Mean of column G	0.002645						Mean of column I	0.001098
Mean of column B	0.05118						Mean of column D	5.836						Mean of column H	24.61						Mean of column J	27.95
Difference between means (B - A) ± SEM	0.05100 ± 0.008410						Difference between means (D - C) ± SEM	5.836 ± 0.5818						Difference between means (H - G) ± SEM	24.61 ± 8.741						Difference between means (J - I) ± SEM	27.95 ± 4.263
95% confidence interval	0.02765 to 0.07435						95% confidence interval	4.221 to 7.451						95% confidence interval	0.3399 to 48.88						95% confidence interval	16.11 to 39.78
R squared (eta squared)	0.9019						R squared (eta squared)	0.9618						R squared (eta squared)	0.6646						R squared (eta squared)	0.9149
F test to compare variances							F test to compare variances							F test to compare variances							F test to compare variances
F	DFn	Dfd	48410	2	2		F	DFn	Dfd	110160892	2	2		F	DFn	Dfd	25463446	2	2		F	DFn	Dfd	32809516	2	2
P value	<0.0001						P value	<0.0001						P value	<0.0001						P value	<0.0001
P value summary	****						P value summary	****						P value summary	****						P value summary	****
Significantly different (P < 0.05)?	Yes						Significantly different (P < 0.05)?	Yes						Significantly different (P < 0.05)?	Yes						Significantly different (P < 0.05)?	Yes
Data analyzed							Data analyzed							Data analyzed							Data analyzed
Sample size	column A	3					Sample size	column C	3					Sample size	column G	3					Sample size	column I	3
Sample size	column B	3					Sample size	column D	3					Sample size	column H	3					Sample size	column J	3

## Sheet: Figure 1C
One-way ANOVA
Number of families	1
Number of comparisons per family	8
Alpha	0.05
Dunnett's multiple comparisons test	Mean Diff.	95.00% CI of diff.	Below threshold?	Summary	Adjusted P Value	D-?
PRDM-NoDox vs. WT-NoDox	0.4782	-28.50 to 29.46	No	ns	>0.9999	A	WT-NoDox
PRDM-NoDox vs. WT+72DX	0.4696	-28.51 to 29.45	No	ns	>0.9999	B	WT+72DX
PRDM-NoDox vs. WT+48-72DX	0.4576	-28.52 to 29.44	No	ns	>0.9999	C	WT+48-72DX
PRDM-NoDox vs. PRDM+48DX	-138.8	-172.3 to -105.4	Yes	****	<0.0001	G	PRDM+48DX
PRDM-NoDox vs. PRDM+48-12DX	-8.535	-39.27 to 22.20	No	ns	0.9671	I	PRDM+48-12DX
PRDM-NoDox vs. PRDM+48-24DX	-0.01395	-30.75 to 30.73	No	ns	>0.9999	J	PRDM+48-24DX
PRDM-NoDox vs. PRDM+48-48DX	0.01505	-30.72 to 30.75	No	ns	>0.9999	K	PRDM+48-48DX
PRDM-NoDox vs. PRDM+48-72DX	0.015	-28.97 to 29.00	No	ns	>0.9999	L	PRDM+48-72DX
Test details	Mean 1	Mean 2	Mean Diff.	SE of diff.	n1	n2	q	DF
PRDM-NoDox vs. WT-NoDox	0.4798	0.0016	0.4782	10.25	5	5	0.04663	31
PRDM-NoDox vs. WT+72DX	0.4798	0.0102	0.4696	10.25	5	5	0.0458	31
PRDM-NoDox vs. WT+48-72DX	0.4798	0.0222	0.4576	10.25	5	5	0.04463	31
PRDM-NoDox vs. PRDM+48DX	0.4798	139.3	-138.8	11.84	5	3	11.72	31
PRDM-NoDox vs. PRDM+48-12DX	0.4798	9.015	-8.535	10.88	5	4	0.7847	31
PRDM-NoDox vs. PRDM+48-24DX	0.4798	0.4938	-0.01395	10.88	5	4	0.001283	31
PRDM-NoDox vs. PRDM+48-48DX	0.4798	0.4648	0.01505	10.88	5	4	0.001384	31
PRDM-NoDox vs. PRDM+48-72DX	0.4798	0.4648	0.015	10.25	5	5	0.001463	31

## Sheet: Figure 1D
Unpaired t-test							Unpaired t-test							Unpaired t-test							Unpaired t-test
Table Analyzed	msPRDM13 qPCR Nov24_RE						Table Analyzed	msPRDM13 qPCR Nov24_RE						Table Analyzed	msPRDM13 qPCR Nov24_RE						Table Analyzed	msPRDM13 qPCR Nov24_RE
Column B	PRDM13-OE - No Dox						Column D	PRDM13-OE - 1 Day Dox						Column H	PRDM13-OE - 6 Day Dox						Column J	PRDM13-OE - 10 Day Dox
vs.	vs.						vs.	vs.						vs.	vs.						vs.	vs.
Column A	WT- No Dox						Column C	WT - 1 Day Dox						Column G	WT - 6 Day Dox						Column I	WT - 10 Day Dox
Unpaired t test							Unpaired t test							Unpaired t test							Unpaired t test
P value	0.9171						P value	0.0164						P value	0.4565						P value	0.7244
P value summary	ns						P value summary	*						P value summary	ns						P value summary	ns
Significantly different (P < 0.05)?	No						Significantly different (P < 0.05)?	Yes						Significantly different (P < 0.05)?	No						Significantly different (P < 0.05)?	No
One- or two-tailed P value?	Two-tailed						One- or two-tailed P value?	Two-tailed						One- or two-tailed P value?	Two-tailed						One- or two-tailed P value?	Two-tailed
t	df	t=0.1108	df=4				t	df	t=3.981	df=4				t	df	t=0.8235	df=4				t	df	t=0.3783	df=4
How big is the difference?							How big is the difference?							How big is the difference?							How big is the difference?
Mean of column A	0.08133						Mean of column C	0.037						Mean of column G	0.04033						Mean of column I	0.03367
Mean of column B	0.079						Mean of column D	0.08367						Mean of column H	0.031						Mean of column J	0.03667
Difference between means (B - A) ± SEM	-0.002333 ± 0.02105						Difference between means (D - C) ± SEM	0.04667 ± 0.01172						Difference between means (H - G) ± SEM	-0.009333 ± 0.01133						Difference between means (J - I) ± SEM	0.003000 ± 0.007930
95% confidence interval	-0.06078 to 0.05611						95% confidence interval	0.01412 to 0.07922						95% confidence interval	-0.04080 to 0.02213						95% confidence interval	-0.01902 to 0.02502
R squared (eta squared)	0.003062						R squared (eta squared)	0.7984						R squared (eta squared)	0.145						R squared (eta squared)	0.03454
F test to compare variances							F test to compare variances							F test to compare variances							F test to compare variances
F	DFn	Dfd	2.332	2	2		F	DFn	Dfd	1.731	2	2		F	DFn	Dfd	6.363	2	2		F	DFn	Dfd	6.165	2	2
P value	0.6003						P value	0.7324						P value	0.2716						P value	0.2792
P value summary	ns						P value summary	ns						P value summary	ns						P value summary	ns
Significantly different (P < 0.05)?	No						Significantly different (P < 0.05)?	No						Significantly different (P < 0.05)?	No						Significantly different (P < 0.05)?	No
Data analyzed							Data analyzed							Data analyzed							Data analyzed
Sample size	column A	3					Sample size	column C	3					Sample size	column G	3					Sample size	column I	3
Sample size	column B	3					Sample size	column D	3					Sample size	column H	3					Sample size	column J	3

## Sheet: Figure2C
ERG Imaging Analysis
Number of families	1
Number of comparisons per family	15
Alpha	0.05
Tukey's multiple comparisons test	Mean Diff.	95.00% CI of diff.	Below threshold?	Summary	Adjusted P Value
Wildtype - No Dox vs. PRDM13 - No Dox	-38.33	-161.5 to 84.85	No	ns	0.9433	A-B
Wildtype - No Dox vs. PRDM13 + 1 Day Dox	27.22	-82.52 to 137.0	No	ns	0.9785	A-D
Wildtype - No Dox vs. PRDM13 + 6 Day Dox	177.8	75.42 to 280.1	Yes	****	<0.0001	A-H
Wildtype - No Dox vs. Wildtype + 10 Day Dox	3.502	-96.27 to 103.3	No	ns	>0.9999	A-I
Wildtype - No Dox vs. PRDM13 + 10 Day Dox	245.6	148.0 to 343.3	Yes	****	<0.0001	A-J
PRDM13 - No Dox vs. PRDM13 + 1 Day Dox	65.54	-59.58 to 190.7	No	ns	0.6467	B-D
PRDM13 - No Dox vs. PRDM13 + 6 Day Dox	216.1	97.41 to 334.8	Yes	****	<0.0001	B-H
PRDM13 - No Dox vs. Wildtype + 10 Day Dox	41.83	-74.65 to 158.3	No	ns	0.8999	B-I
PRDM13 - No Dox vs. PRDM13 + 10 Day Dox	284	169.3 to 398.6	Yes	****	<0.0001	B-J
PRDM13 + 1 Day Dox vs. PRDM13 + 6 Day Dox	150.6	45.88 to 255.2	Yes	***	0.0009	D-H
PRDM13 + 1 Day Dox vs. Wildtype + 10 Day Dox	-23.71	-125.9 to 78.45	No	ns	0.9839	D-I
PRDM13 + 1 Day Dox vs. PRDM13 + 10 Day Dox	218.4	118.3 to 318.5	Yes	****	<0.0001	D-J
PRDM13 + 6 Day Dox vs. Wildtype + 10 Day Dox	-174.3	-268.5 to -80.09	Yes	****	<0.0001	H-I
PRDM13 + 6 Day Dox vs. PRDM13 + 10 Day Dox	67.85	-24.10 to 159.8	No	ns	0.2709	H-J
Wildtype + 10 Day Dox vs. PRDM13 + 10 Day Dox	242.1	153.1 to 331.2	Yes	****	<0.0001	I-J
Test details	Mean 1	Mean 2	Mean Diff.	SE of diff.	n1	n2	q	DF
Wildtype - No Dox vs. PRDM13 - No Dox	280.9	319.2	-38.33	42.2	13	8	1.284	81
Wildtype - No Dox vs. PRDM13 + 1 Day Dox	280.9	253.7	27.22	37.59	13	12	1.024	81
Wildtype - No Dox vs. PRDM13 + 6 Day Dox	280.9	103.1	177.8	35.07	13	16	7.17	81
Wildtype - No Dox vs. Wildtype + 10 Day Dox	280.9	277.4	3.502	34.18	13	18	0.1449	81
Wildtype - No Dox vs. PRDM13 + 10 Day Dox	280.9	35.26	245.6	33.46	13	20	10.38	81
PRDM13 - No Dox vs. PRDM13 + 1 Day Dox	319.2	253.7	65.54	42.86	8	12	2.163	81
PRDM13 - No Dox vs. PRDM13 + 6 Day Dox	319.2	103.1	216.1	40.66	8	16	7.516	81
PRDM13 - No Dox vs. Wildtype + 10 Day Dox	319.2	277.4	41.83	39.9	8	18	1.482	81
PRDM13 - No Dox vs. PRDM13 + 10 Day Dox	319.2	35.26	284	39.29	8	20	10.22	81
PRDM13 + 1 Day Dox vs. PRDM13 + 6 Day Dox	253.7	103.1	150.6	35.86	12	16	5.937	81
PRDM13 + 1 Day Dox vs. Wildtype + 10 Day Dox	253.7	277.4	-23.71	35	12	18	0.9583	81
PRDM13 + 1 Day Dox vs. PRDM13 + 10 Day Dox	253.7	35.26	218.4	34.29	12	20	9.008	81
PRDM13 + 6 Day Dox vs. Wildtype + 10 Day Dox	103.1	277.4	-174.3	32.27	16	18	7.638	81
PRDM13 + 6 Day Dox vs. PRDM13 + 10 Day Dox	103.1	35.26	67.85	31.5	16	20	3.046	81
Wildtype + 10 Day Dox vs. PRDM13 + 10 Day Dox	277.4	35.26	242.1	30.51	18	20	11.22	81
Compact letter display
PRDM13 - No Dox	A
Wildtype - No Dox	A
Wildtype + 10 Day Dox	A
PRDM13 + 1 Day Dox	A
PRDM13 + 6 Day Dox	B
PRDM13 + 10 Day Dox	B

## Sheet: Figure2E
ERG Imaging Analysis
Number of families	1
Number of comparisons per family	15
Alpha	0.05
Tukey's multiple comparisons test	Mean Diff.	95.00% CI of diff.	Below threshold?	Summary	Adjusted P Value
Wildtype - No Dox vs. PRDM13 - No Dox	54.49	-22.55 to 131.5	No	ns	0.316	A-B
Wildtype - No Dox vs. PRDM13 + 1 Day Dox	5.255	-63.66 to 74.17	No	ns	>0.9999	A-D
Wildtype - No Dox vs. PRDM13 + 6 Day Dox	-82.73	-147.2 to -18.27	Yes	**	0.0044	A-H
Wildtype - No Dox vs. Wildtype + 10 Day Dox	13.18	-49.73 to 76.08	No	ns	0.9899	A-I
Wildtype - No Dox vs. PRDM13 + 10 Day Dox	-164.8	-226.4 to -103.1	Yes	****	<0.0001	A-J
PRDM13 - No Dox vs. PRDM13 + 1 Day Dox	-49.24	-126.3 to 27.81	No	ns	0.4304	B-D
PRDM13 - No Dox vs. PRDM13 + 6 Day Dox	-137.2	-210.3 to -64.13	Yes	****	<0.0001	B-H
PRDM13 - No Dox vs. Wildtype + 10 Day Dox	-41.31	-113.0 to 30.41	No	ns	0.5476	B-I
PRDM13 - No Dox vs. PRDM13 + 10 Day Dox	-219.2	-289.9 to -148.6	Yes	****	<0.0001	B-J
PRDM13 + 1 Day Dox vs. PRDM13 + 6 Day Dox	-87.98	-152.4 to -23.52	Yes	**	0.002	D-H
PRDM13 + 1 Day Dox vs. Wildtype + 10 Day Dox	7.923	-54.98 to 70.83	No	ns	0.9991	D-I
PRDM13 + 1 Day Dox vs. PRDM13 + 10 Day Dox	-170	-231.6 to -108.4	Yes	****	<0.0001	D-J
PRDM13 + 6 Day Dox vs. Wildtype + 10 Day Dox	95.91	37.91 to 153.9	Yes	****	<0.0001	H-I
PRDM13 + 6 Day Dox vs. PRDM13 + 10 Day Dox	-82.03	-138.6 to -25.41	Yes	***	0.0008	H-J
Wildtype + 10 Day Dox vs. PRDM13 + 10 Day Dox	-177.9	-232.8 to -123.1	Yes	****	<0.0001	I-J
Test details	Mean 1	Mean 2	Mean Diff.	SE of diff.	n1	n2	q	DF
Wildtype - No Dox vs. PRDM13 - No Dox	-202.8	-257.3	54.49	26.39	12	8	2.921	80
Wildtype - No Dox vs. PRDM13 + 1 Day Dox	-202.8	-208	5.255	23.6	12	12	0.3149	80
Wildtype - No Dox vs. PRDM13 + 6 Day Dox	-202.8	-120.1	-82.73	22.08	12	16	5.3	80
Wildtype - No Dox vs. Wildtype + 10 Day Dox	-202.8	-216	13.18	21.54	12	18	0.8651	80
Wildtype - No Dox vs. PRDM13 + 10 Day Dox	-202.8	-38.03	-164.8	21.11	12	20	11.04	80
PRDM13 - No Dox vs. PRDM13 + 1 Day Dox	-257.3	-208	-49.24	26.39	8	12	2.639	80
PRDM13 - No Dox vs. PRDM13 + 6 Day Dox	-257.3	-120.1	-137.2	25.03	8	16	7.753	80
PRDM13 - No Dox vs. Wildtype + 10 Day Dox	-257.3	-216	-41.31	24.56	8	18	2.379	80
PRDM13 - No Dox vs. PRDM13 + 10 Day Dox	-257.3	-38.03	-219.2	24.18	8	20	12.82	80
PRDM13 + 1 Day Dox vs. PRDM13 + 6 Day Dox	-208	-120.1	-87.98	22.08	12	16	5.636	80
PRDM13 + 1 Day Dox vs. Wildtype + 10 Day Dox	-208	-216	7.923	21.54	12	18	0.5201	80
PRDM13 + 1 Day Dox vs. PRDM13 + 10 Day Dox	-208	-38.03	-170	21.11	12	20	11.39	80
PRDM13 + 6 Day Dox vs. Wildtype + 10 Day Dox	-120.1	-216	95.91	19.86	16	18	6.829	80
PRDM13 + 6 Day Dox vs. PRDM13 + 10 Day Dox	-120.1	-38.03	-82.03	19.39	16	20	5.983	80
Wildtype + 10 Day Dox vs. PRDM13 + 10 Day Dox	-216	-38.03	-177.9	18.78	18	20	13.4	80
Compact letter display
PRDM13 + 10 Day Dox	A
PRDM13 + 6 Day Dox	B
Wildtype - No Dox	C
PRDM13 + 1 Day Dox	C
Wildtype + 10 Day Dox	C
PRDM13 - No Dox	C

## Sheet: Figure2F
ERG Imaging Analysis
Number of families	1
Number of comparisons per family	15
Alpha	0.05
Tukey's multiple comparisons test	Mean Diff.	95.00% CI of diff.	Below threshold?	Summary	Adjusted P Value
Wildtype - No Dox vs. PRDM13 - No Dox	-79.23	-249.5 to 91.00	No	ns	0.751	A-B
Wildtype - No Dox vs. PRDM13 + 1 Day Dox	-10.78	-163.0 to 141.5	No	ns	>0.9999	A-D
Wildtype - No Dox vs. PRDM13 + 6 Day Dox	247.8	105.4 to 390.3	Yes	****	<0.0001	A-H
Wildtype - No Dox vs. Wildtype + 10 Day Dox	-23.78	-162.8 to 115.2	No	ns	0.9961	A-I
Wildtype - No Dox vs. PRDM13 + 10 Day Dox	365.2	229.0 to 501.4	Yes	****	<0.0001	A-J
PRDM13 - No Dox vs. PRDM13 + 1 Day Dox	68.46	-101.8 to 238.7	No	ns	0.8478	B-D
PRDM13 - No Dox vs. PRDM13 + 6 Day Dox	327.1	165.6 to 488.6	Yes	****	<0.0001	B-H
PRDM13 - No Dox vs. Wildtype + 10 Day Dox	55.45	-103.0 to 213.9	No	ns	0.9094	B-I
PRDM13 - No Dox vs. PRDM13 + 10 Day Dox	444.5	288.4 to 600.5	Yes	****	<0.0001	B-J
PRDM13 + 1 Day Dox vs. PRDM13 + 6 Day Dox	258.6	116.2 to 401.0	Yes	****	<0.0001	D-H
PRDM13 + 1 Day Dox vs. Wildtype + 10 Day Dox	-13.01	-152.0 to 126.0	No	ns	0.9998	D-I
PRDM13 + 1 Day Dox vs. PRDM13 + 10 Day Dox	376	239.8 to 512.2	Yes	****	<0.0001	D-J
PRDM13 + 6 Day Dox vs. Wildtype + 10 Day Dox	-271.6	-399.8 to -143.5	Yes	****	<0.0001	H-I
PRDM13 + 6 Day Dox vs. PRDM13 + 10 Day Dox	117.4	-7.693 to 242.5	No	ns	0.0785	H-J
Wildtype + 10 Day Dox vs. PRDM13 + 10 Day Dox	389	267.8 to 510.2	Yes	****	<0.0001	I-J
Test details	Mean 1	Mean 2	Mean Diff.	SE of diff.	n1	n2	q	DF
Wildtype - No Dox vs. PRDM13 - No Dox	410.2	489.4	-79.23	58.3	12	8	1.922	80
Wildtype - No Dox vs. PRDM13 + 1 Day Dox	410.2	420.9	-10.78	52.15	12	12	0.2922	80
Wildtype - No Dox vs. PRDM13 + 6 Day Dox	410.2	162.3	247.8	48.78	12	16	7.185	80
Wildtype - No Dox vs. Wildtype + 10 Day Dox	410.2	434	-23.78	47.6	12	18	0.7066	80
Wildtype - No Dox vs. PRDM13 + 10 Day Dox	410.2	44.93	365.2	46.64	12	20	11.07	80
PRDM13 - No Dox vs. PRDM13 + 1 Day Dox	489.4	420.9	68.46	58.3	8	12	1.661	80
PRDM13 - No Dox vs. PRDM13 + 6 Day Dox	489.4	162.3	327.1	55.31	8	16	8.363	80
PRDM13 - No Dox vs. Wildtype + 10 Day Dox	489.4	434	55.45	54.28	8	18	1.445	80
PRDM13 - No Dox vs. PRDM13 + 10 Day Dox	489.4	44.93	444.5	53.43	8	20	11.76	80
PRDM13 + 1 Day Dox vs. PRDM13 + 6 Day Dox	420.9	162.3	258.6	48.78	12	16	7.498	80
PRDM13 + 1 Day Dox vs. Wildtype + 10 Day Dox	420.9	434	-13.01	47.6	12	18	0.3865	80
PRDM13 + 1 Day Dox vs. PRDM13 + 10 Day Dox	420.9	44.93	376	46.64	12	20	11.4	80
PRDM13 + 6 Day Dox vs. Wildtype + 10 Day Dox	162.3	434	-271.6	43.89	16	18	8.752	80
PRDM13 + 6 Day Dox vs. PRDM13 + 10 Day Dox	162.3	44.93	117.4	42.84	16	20	3.875	80
Wildtype + 10 Day Dox vs. PRDM13 + 10 Day Dox	434	44.93	389	41.5	18	20	13.26	80
Compact letter display
PRDM13 - No Dox	A
Wildtype + 10 Day Dox	A
PRDM13 + 1 Day Dox	A
Wildtype - No Dox	A
PRDM13 + 6 Day Dox	B
PRDM13 + 10 Day Dox	B

## Sheet: Figure2H
ERG Imaging Analysis
Number of families	1
Number of comparisons per family	15
Alpha	0.05
Tukey's multiple comparisons test	Mean Diff.	95.00% CI of diff.	Below threshold?	Summary	Adjusted P Value
Wildtype - No Dox vs. PRDM13 - No Dox	-26.73	-63.70 to 10.25	No	ns	0.2925	A-B
Wildtype - No Dox vs. PRDM13 + 1 Day Dox	-1.708	-34.78 to 31.36	No	ns	>0.9999	A-D
Wildtype - No Dox vs. PRDM13 + 6 Day Dox	50.19	19.25 to 81.13	Yes	***	0.0001	A-H
Wildtype - No Dox vs. Wildtype + 10 Day Dox	-7.523	-37.71 to 22.67	No	ns	0.978	A-I
Wildtype - No Dox vs. PRDM13 + 10 Day Dox	85.16	55.58 to 114.7	Yes	****	<0.0001	A-J
PRDM13 - No Dox vs. PRDM13 + 1 Day Dox	25.02	-11.96 to 61.99	No	ns	0.3653	B-D
PRDM13 - No Dox vs. PRDM13 + 6 Day Dox	76.92	41.84 to 112.0	Yes	****	<0.0001	B-H
PRDM13 - No Dox vs. Wildtype + 10 Day Dox	19.2	-15.22 to 53.62	No	ns	0.5821	B-I
PRDM13 - No Dox vs. PRDM13 + 10 Day Dox	111.9	78.00 to 145.8	Yes	****	<0.0001	B-J
PRDM13 + 1 Day Dox vs. PRDM13 + 6 Day Dox	51.9	20.96 to 82.83	Yes	****	<0.0001	D-H
PRDM13 + 1 Day Dox vs. Wildtype + 10 Day Dox	-5.815	-36.01 to 24.38	No	ns	0.9931	D-I
PRDM13 + 1 Day Dox vs. PRDM13 + 10 Day Dox	86.87	57.29 to 116.5	Yes	****	<0.0001	D-J
PRDM13 + 6 Day Dox vs. Wildtype + 10 Day Dox	-57.71	-85.55 to -29.88	Yes	****	<0.0001	H-I
PRDM13 + 6 Day Dox vs. PRDM13 + 10 Day Dox	34.97	7.803 to 62.14	Yes	**	0.0042	H-J
Wildtype + 10 Day Dox vs. PRDM13 + 10 Day Dox	92.69	66.37 to 119.0	Yes	****	<0.0001	I-J
Test details	Mean 1	Mean 2	Mean Diff.	SE of diff.	n1	n2	q	DF
Wildtype - No Dox vs. PRDM13 - No Dox	97.37	124.1	-26.73	12.66	12	8	2.985	80
Wildtype - No Dox vs. PRDM13 + 1 Day Dox	97.37	99.07	-1.708	11.33	12	12	0.2133	80
Wildtype - No Dox vs. PRDM13 + 6 Day Dox	97.37	47.17	50.19	10.59	12	16	6.7	80
Wildtype - No Dox vs. Wildtype + 10 Day Dox	97.37	104.9	-7.523	10.34	12	18	1.029	80
Wildtype - No Dox vs. PRDM13 + 10 Day Dox	97.37	12.2	85.16	10.13	12	20	11.89	80
PRDM13 - No Dox vs. PRDM13 + 1 Day Dox	124.1	99.07	25.02	12.66	8	12	2.794	80
PRDM13 - No Dox vs. PRDM13 + 6 Day Dox	124.1	47.17	76.92	12.01	8	16	9.055	80
PRDM13 - No Dox vs. Wildtype + 10 Day Dox	124.1	104.9	19.2	11.79	8	18	2.304	80
PRDM13 - No Dox vs. PRDM13 + 10 Day Dox	124.1	12.2	111.9	11.61	8	20	13.63	80
PRDM13 + 1 Day Dox vs. PRDM13 + 6 Day Dox	99.07	47.17	51.9	10.59	12	16	6.928	80
PRDM13 + 1 Day Dox vs. Wildtype + 10 Day Dox	99.07	104.9	-5.815	10.34	12	18	0.7954	80
PRDM13 + 1 Day Dox vs. PRDM13 + 10 Day Dox	99.07	12.2	86.87	10.13	12	20	12.13	80
PRDM13 + 6 Day Dox vs. Wildtype + 10 Day Dox	47.17	104.9	-57.71	9.532	16	18	8.562	80
PRDM13 + 6 Day Dox vs. PRDM13 + 10 Day Dox	47.17	12.2	34.97	9.305	16	20	5.315	80
Wildtype + 10 Day Dox vs. PRDM13 + 10 Day Dox	104.9	12.2	92.69	9.014	18	20	14.54	80
Compact letter display
PRDM13 - No Dox	A
Wildtype + 10 Day Dox	A
PRDM13 + 1 Day Dox	A
Wildtype - No Dox	A
PRDM13 + 6 Day Dox	B
PRDM13 + 10 Day Dox	C

## Sheet: Figure2J
ERG Imaging Analysis
Number of families	1
Number of comparisons per family	15
Alpha	0.05
Tukey's multiple comparisons test	Mean Diff.	95.00% CI of diff.	Below threshold?	Summary	Adjusted P Value
Wildtype - No Dox vs. PRDM13 - No Dox	-0.3713	-15.40 to 14.66	No	ns	>0.9999	A-B
Wildtype - No Dox vs. PRDM13 + 1 Day Dox	-7.053	-20.49 to 6.388	No	ns	0.6453	A-D
Wildtype - No Dox vs. PRDM13 + 6 Day Dox	18.64	6.063 to 31.21	Yes	***	0.0006	A-H
Wildtype - No Dox vs. Wildtype + 10 Day Dox	1.94	-10.08 to 13.96	No	ns	0.997	A-I
Wildtype - No Dox vs. PRDM13 + 10 Day Dox	28.9	16.88 to 40.92	Yes	****	<0.0001	A-J
PRDM13 - No Dox vs. PRDM13 + 1 Day Dox	-6.682	-21.71 to 8.345	No	ns	0.7855	B-D
PRDM13 - No Dox vs. PRDM13 + 6 Day Dox	19.01	4.751 to 33.26	Yes	**	0.0027	B-H
PRDM13 - No Dox vs. Wildtype + 10 Day Dox	2.311	-11.46 to 16.08	No	ns	0.9964	B-I
PRDM13 - No Dox vs. PRDM13 + 10 Day Dox	29.27	15.50 to 43.04	Yes	****	<0.0001	B-J
PRDM13 + 1 Day Dox vs. PRDM13 + 6 Day Dox	25.69	13.12 to 38.26	Yes	****	<0.0001	D-H
PRDM13 + 1 Day Dox vs. Wildtype + 10 Day Dox	8.993	-3.029 to 21.02	No	ns	0.2569	D-I
PRDM13 + 1 Day Dox vs. PRDM13 + 10 Day Dox	35.95	23.93 to 47.97	Yes	****	<0.0001	D-J
PRDM13 + 6 Day Dox vs. Wildtype + 10 Day Dox	-16.7	-27.74 to -5.653	Yes	***	0.0004	H-I
PRDM13 + 6 Day Dox vs. PRDM13 + 10 Day Dox	10.26	-0.7816 to 21.30	No	ns	0.0838	H-J
Wildtype + 10 Day Dox vs. PRDM13 + 10 Day Dox	26.96	16.55 to 37.37	Yes	****	<0.0001	I-J
Test details	Mean 1	Mean 2	Mean Diff.	SE of diff.	n1	n2	q	DF
Wildtype - No Dox vs. PRDM13 - No Dox	31.33	31.7	-0.3713	5.15	12	8	0.102	82
Wildtype - No Dox vs. PRDM13 + 1 Day Dox	31.33	38.39	-7.053	4.606	12	12	2.166	82
Wildtype - No Dox vs. PRDM13 + 6 Day Dox	31.33	12.7	18.64	4.308	12	16	6.117	82
Wildtype - No Dox vs. Wildtype + 10 Day Dox	31.33	29.39	1.94	4.12	12	20	0.666	82
Wildtype - No Dox vs. PRDM13 + 10 Day Dox	31.33	2.435	28.9	4.12	12	20	9.92	82
PRDM13 - No Dox vs. PRDM13 + 1 Day Dox	31.7	38.39	-6.682	5.15	8	12	1.835	82
PRDM13 - No Dox vs. PRDM13 + 6 Day Dox	31.7	12.7	19.01	4.885	8	16	5.502	82
PRDM13 - No Dox vs. Wildtype + 10 Day Dox	31.7	29.39	2.311	4.72	8	20	0.6925	82
PRDM13 - No Dox vs. PRDM13 + 10 Day Dox	31.7	2.435	29.27	4.72	8	20	8.77	82
PRDM13 + 1 Day Dox vs. PRDM13 + 6 Day Dox	38.39	12.7	25.69	4.308	12	16	8.432	82
PRDM13 + 1 Day Dox vs. Wildtype + 10 Day Dox	38.39	29.39	8.993	4.12	12	20	3.087	82
PRDM13 + 1 Day Dox vs. PRDM13 + 10 Day Dox	38.39	2.435	35.95	4.12	12	20	12.34	82
PRDM13 + 6 Day Dox vs. Wildtype + 10 Day Dox	12.7	29.39	-16.7	3.784	16	20	6.24	82
PRDM13 + 6 Day Dox vs. PRDM13 + 10 Day Dox	12.7	2.435	10.26	3.784	16	20	3.835	82
Wildtype + 10 Day Dox vs. PRDM13 + 10 Day Dox	29.39	2.435	26.96	3.568	20	20	10.69	82
Compact letter display
PRDM13 + 1 Day Dox	A
PRDM13 - No Dox	A
Wildtype - No Dox	A
Wildtype + 10 Day Dox	A
PRDM13 + 6 Day Dox	B
PRDM13 + 10 Day Dox	B

## Sheet: Figure2L
ERG Imaging Analysis
Number of families	1
Number of comparisons per family	15
Alpha	0.05
Tukey's multiple comparisons test	Mean Diff.	95.00% CI of diff.	Below threshold?	Summary	Adjusted P Value
Wildtype - No Dox vs. PRDM13 - No Dox	-32.27	-67.87 to 3.330	No	ns	0.098	A-B
Wildtype - No Dox vs. PRDM13 + 1 Day Dox	16.01	-15.83 to 47.85	No	ns	0.6854	A-D
Wildtype - No Dox vs. PRDM13 + 6 Day Dox	59.91	30.13 to 89.70	Yes	****	<0.0001	A-H
Wildtype - No Dox vs. Wildtype + 10 Day Dox	11.96	-17.11 to 41.02	No	ns	0.8351	A-I
Wildtype - No Dox vs. PRDM13 + 10 Day Dox	76.65	48.17 to 105.1	Yes	****	<0.0001	A-J
PRDM13 - No Dox vs. PRDM13 + 1 Day Dox	48.28	12.68 to 83.87	Yes	**	0.0022	B-D
PRDM13 - No Dox vs. PRDM13 + 6 Day Dox	92.18	58.41 to 126.0	Yes	****	<0.0001	B-H
PRDM13 - No Dox vs. Wildtype + 10 Day Dox	44.22	11.08 to 77.36	Yes	**	0.0027	B-I
PRDM13 - No Dox vs. PRDM13 + 10 Day Dox	108.9	76.29 to 141.5	Yes	****	<0.0001	B-J
PRDM13 + 1 Day Dox vs. PRDM13 + 6 Day Dox	43.91	14.12 to 73.69	Yes	***	0.0007	D-H
PRDM13 + 1 Day Dox vs. Wildtype + 10 Day Dox	-4.051	-33.12 to 25.01	No	ns	0.9985	D-I
PRDM13 + 1 Day Dox vs. PRDM13 + 10 Day Dox	60.64	32.16 to 89.12	Yes	****	<0.0001	D-J
PRDM13 + 6 Day Dox vs. Wildtype + 10 Day Dox	-47.96	-74.75 to -21.16	Yes	****	<0.0001	H-I
PRDM13 + 6 Day Dox vs. PRDM13 + 10 Day Dox	16.74	-9.424 to 42.90	No	ns	0.4292	H-J
Wildtype + 10 Day Dox vs. PRDM13 + 10 Day Dox	64.69	39.35 to 90.03	Yes	****	<0.0001	I-J
Test details	Mean 1	Mean 2	Mean Diff.	SE of diff.	n1	n2	q	DF
Wildtype - No Dox vs. PRDM13 - No Dox	88.4	120.7	-32.27	12.19	12	8	3.743	80
Wildtype - No Dox vs. PRDM13 + 1 Day Dox	88.4	72.39	16.01	10.9	12	12	2.076	80
Wildtype - No Dox vs. PRDM13 + 6 Day Dox	88.4	28.48	59.91	10.2	12	16	8.307	80
Wildtype - No Dox vs. Wildtype + 10 Day Dox	88.4	76.44	11.96	9.954	12	18	1.699	80
Wildtype - No Dox vs. PRDM13 + 10 Day Dox	88.4	11.75	76.65	9.753	12	20	11.11	80
PRDM13 - No Dox vs. PRDM13 + 1 Day Dox	120.7	72.39	48.28	12.19	8	12	5.6	80
PRDM13 - No Dox vs. PRDM13 + 6 Day Dox	120.7	28.48	92.18	11.57	8	16	11.27	80
PRDM13 - No Dox vs. Wildtype + 10 Day Dox	120.7	76.44	44.22	11.35	8	18	5.511	80
PRDM13 - No Dox vs. PRDM13 + 10 Day Dox	120.7	11.75	108.9	11.17	8	20	13.79	80
PRDM13 + 1 Day Dox vs. PRDM13 + 6 Day Dox	72.39	28.48	43.91	10.2	12	16	6.087	80
PRDM13 + 1 Day Dox vs. Wildtype + 10 Day Dox	72.39	76.44	-4.051	9.954	12	18	0.5755	80
PRDM13 + 1 Day Dox vs. PRDM13 + 10 Day Dox	72.39	11.75	60.64	9.753	12	20	8.793	80
PRDM13 + 6 Day Dox vs. Wildtype + 10 Day Dox	28.48	76.44	-47.96	9.177	16	18	7.39	80
PRDM13 + 6 Day Dox vs. PRDM13 + 10 Day Dox	28.48	11.75	16.74	8.959	16	20	2.642	80
Wildtype + 10 Day Dox vs. PRDM13 + 10 Day Dox	76.44	11.75	64.69	8.678	18	20	10.54	80
Compact letter display
PRDM13 - No Dox	A
Wildtype - No Dox	A B
Wildtype + 10 Day Dox	B
PRDM13 + 1 Day Dox	B
PRDM13 + 6 Day Dox	C
PRDM13 + 10 Day Dox	C

## Sheet: Figure2M
ERG Imaging Analysis
Number of families	1
Number of comparisons per family	15
Alpha	0.05
Tukey's multiple comparisons test	Mean Diff.	95.00% CI of diff.	Below threshold?	Summary	Adjusted P Value
Wildtype - No Dox vs. PRDM13 - No Dox	4.142	-40.10 to 48.39	No	ns	0.9998	A-B
Wildtype - No Dox vs. PRDM13 + 1 Day Dox	-31.25	-70.82 to 8.326	No	ns	0.204	A-D
Wildtype - No Dox vs. PRDM13 + 6 Day Dox	80.26	43.25 to 117.3	Yes	****	<0.0001	A-H
Wildtype - No Dox vs. Wildtype + 10 Day Dox	18.69	-17.44 to 54.81	No	ns	0.6586	A-I
Wildtype - No Dox vs. PRDM13 + 10 Day Dox	94.95	59.55 to 130.3	Yes	****	<0.0001	A-J
PRDM13 - No Dox vs. PRDM13 + 1 Day Dox	-35.39	-79.63 to 8.855	No	ns	0.1923	B-D
PRDM13 - No Dox vs. PRDM13 + 6 Day Dox	76.12	34.15 to 118.1	Yes	****	<0.0001	B-H
PRDM13 - No Dox vs. Wildtype + 10 Day Dox	14.55	-26.64 to 55.73	No	ns	0.9061	B-I
PRDM13 - No Dox vs. PRDM13 + 10 Day Dox	90.81	50.26 to 131.4	Yes	****	<0.0001	B-J
PRDM13 + 1 Day Dox vs. PRDM13 + 6 Day Dox	111.5	74.50 to 148.5	Yes	****	<0.0001	D-H
PRDM13 + 1 Day Dox vs. Wildtype + 10 Day Dox	49.93	13.81 to 86.06	Yes	**	0.0017	D-I
PRDM13 + 1 Day Dox vs. PRDM13 + 10 Day Dox	126.2	90.80 to 161.6	Yes	****	<0.0001	D-J
PRDM13 + 6 Day Dox vs. Wildtype + 10 Day Dox	-61.58	-94.88 to -28.27	Yes	****	<0.0001	H-I
PRDM13 + 6 Day Dox vs. PRDM13 + 10 Day Dox	14.68	-17.83 to 47.20	No	ns	0.7738	H-J
Wildtype + 10 Day Dox vs. PRDM13 + 10 Day Dox	76.26	44.77 to 107.8	Yes	****	<0.0001	I-J
Test details	Mean 1	Mean 2	Mean Diff.	SE of diff.	n1	n2	q	DF
Wildtype - No Dox vs. PRDM13 - No Dox	104	99.86	4.142	15.15	12	8	0.3866	80
Wildtype - No Dox vs. PRDM13 + 1 Day Dox	104	135.2	-31.25	13.55	12	12	3.261	80
Wildtype - No Dox vs. PRDM13 + 6 Day Dox	104	23.73	80.26	12.68	12	16	8.954	80
Wildtype - No Dox vs. Wildtype + 10 Day Dox	104	85.31	18.69	12.37	12	18	2.136	80
Wildtype - No Dox vs. PRDM13 + 10 Day Dox	104	9.05	94.95	12.12	12	20	11.08	80
PRDM13 - No Dox vs. PRDM13 + 1 Day Dox	99.86	135.2	-35.39	15.15	8	12	3.303	80
PRDM13 - No Dox vs. PRDM13 + 6 Day Dox	99.86	23.73	76.12	14.37	8	16	7.489	80
PRDM13 - No Dox vs. Wildtype + 10 Day Dox	99.86	85.31	14.55	14.11	8	18	1.458	80
PRDM13 - No Dox vs. PRDM13 + 10 Day Dox	99.86	9.05	90.81	13.89	8	20	9.247	80
PRDM13 + 1 Day Dox vs. PRDM13 + 6 Day Dox	135.2	23.73	111.5	12.68	12	16	12.44	80
PRDM13 + 1 Day Dox vs. Wildtype + 10 Day Dox	135.2	85.31	49.93	12.37	12	18	5.708	80
PRDM13 + 1 Day Dox vs. PRDM13 + 10 Day Dox	135.2	9.05	126.2	12.12	12	20	14.72	80
PRDM13 + 6 Day Dox vs. Wildtype + 10 Day Dox	23.73	85.31	-61.58	11.41	16	18	7.635	80
PRDM13 + 6 Day Dox vs. PRDM13 + 10 Day Dox	23.73	9.05	14.68	11.13	16	20	1.865	80
Wildtype + 10 Day Dox vs. PRDM13 + 10 Day Dox	85.31	9.05	76.26	10.79	18	20	10	80
Compact letter display
PRDM13 + 1 Day Dox	A
Wildtype - No Dox	A B
PRDM13 - No Dox	A B
Wildtype + 10 Day Dox	B
PRDM13 + 6 Day Dox	C
PRDM13 + 10 Day Dox	C

[truncated: 58 more sheets: Figure2N, Figure2P, Figure3A, Figure3B, Figure3C, Figure3D, Figure3E, Figure3F, Figure3G, Figure3H, Figure4B, Figure4C, Figure4D, Figure4E, Figure 6A, Figure 6B, Figure 6D, Figure 7B, Figure 7C, Figure 7E …]
